# Supplementary material for: (S)-N-Benzyl-1-phenyl-3,4-dihydroisoqunoline-2(1H)-carboxamide Derivatives, Multi-Target Inhibitors of Monoamine Oxidase and Cholinesterase: Design, Synthesis, and Biological Activity
Source: Molecules. 2023 Feb 9;28(4):1654. doi: 10.3390/molecules28041654 (PMC9967051; doi:10.3390/molecules28041654)
Supplement: Supplementary file 1 [file molecules-28-01654-s001.zip]

Archive with 1 entries (1 files):
- molecules-2167235-supplementary.pdf
